# Supplementary material for: Lymphatic filariasis elimination endgame in an urban Indian setting: the roles of surveillance and residual microfilaremia after mass drug administration
Source: Infect Dis Poverty. 2021 May 18;10:73. doi: 10.1186/s40249-021-00856-x (PMC8130313; doi:10.1186/s40249-021-00856-x)
Supplement: Supplementary file 2 — Additional file 2. Infection results from routine surveys with place of birth (“state” column), year, number Mf-positive, and number tested in routine surveys. [file 40249_2021_856_MOESM2_ESM.csv]

state	year	positive	denom
Bihar	2008	3	1830
Gujarat	2008	6	1013
Orissa	2008	41	7189
Others	2008	8	3353
Surat City	2008	1	2105
U.P.	2008	4	3324
Bihar	2009	1	1568
Gujarat	2009	6	920
Orissa	2009	14	6541
Others	2009	16	2794
Surat City	2009	2	1886
U.P.	2009	6	2997
Bihar	2010	4	1430
Gujarat	2010	1	850
Orissa	2010	6	5921
Others	2010	4	2592
Surat City	2010	4	1816
U.P.	2010	14	2733
Bihar	2011	10	3363
Gujarat	2011	3	2107
Orissa	2011	12	10892
Others	2011	4	7133
Surat City	2011	2	3723
U.P.	2011	36	5747
Bihar	2012	4	4976
Gujarat	2012	3	2874
Orissa	2012	5	14899
Others	2012	8	11122
Surat City	2012	2	5469
U.P.	2012	11	8447
Bihar	2013	2	2439
Gujarat	2013	1	10840
Orissa	2013	1	2195
Others	2013	0	10195
Surat City	2013	3	17333
U.P.	2013	16	6279
Bihar	2014	7	1751
Gujarat	2014	5	6848
Orissa	2014	5	1665
Others	2014	4	8169
Surat City	2014	11	16389
U.P.	2014	11	5285
Bihar	2015	4	1222
Gujarat	2015	2	7337
Orissa	2015	3	1282
Others	2015	2	14706
Surat City	2015	3	14938
U.P.	2015	9	5994
Bihar	2016	4	903
Gujarat	2016	0	4682
Orissa	2016	0	943
Others	2016	1	8768
Surat City	2016	7	18124
U.P.	2016	11	6297
