# Supplementary material for: Lymphatic filariasis elimination endgame in an urban Indian setting: the roles of surveillance and residual microfilaremia after mass drug administration
Source: Infect Dis Poverty. 2021 May 18;10:73. doi: 10.1186/s40249-021-00856-x (PMC8130313; doi:10.1186/s40249-021-00856-x)
Supplement: Supplementary file 3 — Additional file 3. Pre-MDA results, format as previous file. [file 40249_2021_856_MOESM3_ESM.csv]

state	year	positive	denom
Bihar	2008	5	293
Gujarat	2008	1	334
Orissa	2008	27	420
Others	2008	3	1377
Surat City	2008	6	1047
U.P.	2008	5	713
Bihar	2009	1	289
Gujarat	2009	7	330
Orissa	2009	41	413
Others	2009	6	1358
Surat City	2009	4	1033
U.P.	2009	2	702
Bihar	2010	2	201
Gujarat	2010	2	295
Orissa	2010	30	894
Others	2010	4	1250
Surat City	2010	4	1561
U.P.	2010	2	598
Bihar	2012	2	208
Gujarat	2012	1	296
Orissa	2012	7	898
Others	2012	0	956
Surat City	2012	3	1223
U.P.	2012	2	597
Bihar	2014	2	186
Gujarat	2014	0	283
Orissa	2014	15	1447
Others	2014	0	591
Surat City	2014	3	1265
U.P.	2014	1	380
Bihar	2015	0	71
Gujarat	2015	0	236
Orissa	2015	8	1296
Others	2015	0	538
Surat City	2015	3	1301
U.P.	2015	1	600
