# Supplementary material for: Lymphatic filariasis elimination endgame in an urban Indian setting: the roles of surveillance and residual microfilaremia after mass drug administration
Source: Infect Dis Poverty. 2021 May 18;10:73. doi: 10.1186/s40249-021-00856-x (PMC8130313; doi:10.1186/s40249-021-00856-x)
Supplement: Supplementary file 4 — Additional file 4. Disease results from routine surveys. [file 40249_2021_856_MOESM4_ESM.csv]

year	denom	disease
2008	18814	106
2009	16705	17
2010	15322	34
2011	32964	55
2012	47787	23
2013	49281	33
2014	40107	47
2015	45479	40
2016	39717	20
